# Supplementary material for: Auranofin prevents liver fibrosis by system Xc-mediated inhibition of NLRP3 inflammasome
Source: Commun Biol. 2021 Jun 30;4:824. doi: 10.1038/s42003-021-02345-1 (PMC8245406; doi:10.1038/s42003-021-02345-1)
Supplement: Supplementary file 3 — Supplementary Data 1 [file 42003_2021_2345_MOESM3_ESM.xlsx]

## Sheet: Fig 1
	Fig 1b
	Control	TAA	TAA +Auranofin 1 mg/kg	TAA +Auranofin 3 mg/kg	TAA +Auranofin 10 mg/kg	Auranofin 10 mg/kg
	0	3	3	3	2	0
	0	3	3	2	2	0
	0	3	3	3	1	0
	0	3	2	3	2	0
	0	3	3	2	1	0
	0	3	2	3	1	0
		3	2	3	1	0
		3	3	3		0
p-value		compared to 'control' <0.0001			compared to 'TAA' <0.0001
	Fig 1c
	Control	TAA	TAA +Auranofin 1 mg/kg	TAA +Auranofin 3 mg/kg	TAA +Auranofin 10 mg/kg	Auranofin 10 mg/kg
	0.0542857	0.0692	0.0623077	0.0581818	0.0591304	0.0496
	0.0566667	0.0692	0.0669231	0.065	0.0575	0.0504
	0.065	0.0688889	0.0611111	0.0588	0.0564	0.0524
	0.0558333	0.0780769	0.0733333	0.0659091	0.056	0.0507692
	0.0528571	0.0752		0.0688	0.0541667	0.0532
	0.0528	0.0756522		0.0588462	0.0566667	0.0472414
		0.0679167		0.068	0.0579167	0.045
		0.0756522		0.0624		0.0451724
p-value		compared to 'control' <0.0001		compared to 'TAA' 0.0008	compared to 'TAA' <0.0001
	Fig 1d
	Control	TAA	TAA +Auranofin 1 mg/kg	TAA +Auranofin 3 mg/kg	TAA +Auranofin 10 mg/kg	Auranofin 10 mg/kg
	0.585507	12.4934	11.3477	4.70705	3.19456	0.883759
	0.992899	9.15743	5.96735	5.98867	3.54223	0.578502
	1.62569	12.4391	6.53843	4.73566	7.32232	1.7253
	0.550908	11.3332	4.48563	8.38344	4.21182	1.76896
	1.26777	12.1956	7.44471	8.24922	7.10264	1.27149
	0.977228	7.03714	10.4175	4.76675	6.88312	1.06092
		7.01551	15.132	5.88179	5.46396	0.974286
		11.4922	16.1796	5.57121		0.585342
p-value		compared to 'control' <0.0001		compared to 'TAA' 0.0062	compared to 'TAA' 0.0019
	Fig 1e
	Acta2				Col1a1				Timp1
	Control	TAA	TAA +Auranofin 10 mg/kg		Control	TAA	TAA +Auranofin 10 mg/kg		Control	TAA	TAA +Auranofin 10 mg/kg
	0.183837	20.485	10.9018		0.829851	76.6877	41.6696		0.559537	96.4899	41.4214
	0.263614	13.895	6.48227		0.257193	86.8783	34.7978		0.529354	63.2198	27.9022
	0.686104	8.97865	11.2083		0.642124	52.3793	52.7436		0.688871	56.9769	56.1925
	0.626983	12.2652	6.52735		0.796046	66.7605	36.2755		1.08847	69.1811	28.8861
	0.61408	25.75	13.5151		0.483277	166.678	114.637		0.507791	83.4191	72.1189
	1.14591	20.9155	15.311		0.586793	143.104	87.4826		0.698487	142.252	56.5833
	1.95409	26.4739	17.5877		2.34717	280.319	93.1138		2.39879	129.994	62.3495
	2.52538	27.9834			2.05754	208.07			1.5287	104.859
p-value		compared to 'control' <0.0001	compared to 'TAA' 0.0126			compared to 'control' <0.0001	compared to 'TAA' 0.0388			compared to 'control' <0.0001	compared to 'TAA' 0.0015
	Fig 1 f
	AST				ALT
	Control	TAA	TAA +Auranofin 10 mg/kg		Control	TAA	TAA +Auranofin 10 mg/kg
	109	534	250		21	1608	690
	77	340	313		22	935	575
	136	314	312		29	971	873
	156	465	450		39	1258	860
	62	477	303		21	1443	434
	104	352	444		26	1047	663
	190	399	211		26	974	500
	109	455			27	1060
p-value		compared to 'control' <0.0001	compared to 'TAA' 0.0598			compared to 'control' <0.0001	compared to 'TAA' <0.0001

## Sheet: Fig 2
	Fig 2c
	-	LPS	LPS+ATP	LPS+ATP +Auranofin 0.01 μM	LPS+ATP +Auranofin 0.03 μM	LPS+ATP +Auranofin 0.1 μM	LPS+ATP +Auranofin 0.3 μM
	0	33.3343	1482.9	869.832	259.498	85.2006	26.5146
	5.12835	18.804	1145.27	174.012	88.1349	51.1627	33.1656
	16.4107	18.9749	646.239	150.146	62.5086	43.1423	43.9247
p-value			compared to 'LPS' 0.0007	compared to 'LPS+ATP' 0.0267	compared to 'LPS+ATP' 0.0021	compared to 'LPS+ATP' 0.001	compared to 'LPS+ATP' 0.0008
	Fig 2e
	-	LPS	LPS+Palmitate	LPS+Palmitate +Auranofin 0.03 μM	LPS+Palmitate +Auranofin 0.1 μM	LPS+Palmitate +Auranofin 0.3 μM
	3.8223	75.1145	952.28	711.531	607.807	517.056
	0	57.1611	818.499	662.71	473.968	468.698
	1.10037	39.3236	982.916	698.848	652.517	584.526
p-value			compared to 'LPS' <0.0001	compared to 'LPS+Palmitate' 0.0049	compared to 'LPS+Palmitate' 0.0001	compared to 'LPS+Palmitate' <0.0001
	Fig 2f
	-	LPS	LPS+ATP	LPS+ATP +Auranofin 0.1 μM	LPS+NG	LPS+NG +Auranofin 0.1 μM	LPS+MSU	LPS+MSU +Auranofin 0.1 μM
	0	7.53584	2054.21	505.945	1451	168.281	434.006	15.7673
	1.68107	8.92707	1843.21	502.003	902.968	66.1996	372.097	16.1731
	4.05776	6.66632	2021.46	597.94	1234.66	128.341	336.504	11.9994
p-value			compared to 'LPS' <0.0001	compared to 'LPS+ATP' <0.0001	compared to 'LPS' <0.0001	compared to 'LPS+NG' <0.0001	compared to 'LPS' 0.0134	compared to 'LPS+MSU' 0.0156
	Fig 2g
	-	LPS	LPS+ATP	LPS+ATP +Auranofin 0.1 μM	LPS+ATP +Auranofin 0.3 μM	LPS+NG	LPS+NG +Auranofin 0.1 μM	LPS+NG +Auranofin 0.3 μM
	11.9533	21.1048	72.9314	15.5758	18.2449	116.496	18.0861	18.5945
	12.4299	19.6749	61.7463	18.7216	20.9459	142.839	25.4581	18.4674
	12.5571	17.5141	63.2398	19.1665	18.9758	159.871	25.2357	19.1347
	9.31589	15.7664	80.653	15.1309	16.5608
p-value			compared to 'LPS' <0.0001	compared to 'LPS+ATP' <0.0001	compared to 'LPS+ATP' <0.0001	compared to 'LPS' <0.0001	compared to 'LPS+NG' <0.0001	compared to 'LPS+NG' <0.0001

## Sheet: Fig 3
	Fig 3c
	-	LPS	ATP	LPS+ATP	LPS+ATP +Auranofin 0.3 μM	LPS+ATP +Auranofin 1 μM
	3.32014	3.51379	4.169	16.392	21.0074	42.8777
	3.88174	3.55252	4.637	20.5879	24.0156	47.3738
	4.32715	3.58803	4.57245	33.692	20.2974	52.68
p-value				compared to '-' 0.0012		compared to 'LPS+ATP' 0.0002
	Fig 3f
	Time (x axis)	Mean value Control	Mean value Auranofin 0.03 µM	Mean value Auranofin 0.1 µM	Mean value Auranofin 0.3 µM	Mean Std Err Control	Mean Std Err Auranofin 0.03 µM	Mean Std Err Auranofin 0.1 µM	Mean Std Err Auranofin 0.3 µM
	0	11.6895	15.3442	11.0803	15.7213	1.98736	0.765783	1.4441	6.07801
	4	63.5524	166.756	822.613	1896.07	7.88374	23.4459	157.201	70.5147
	8	53.8353	181.752	1414.57	2315.59	8.31648	25.5346	94.2212	165.72
	12	43.8862	209.105	1582.02	2423.14	5.71479	22.7506	94.1936	179.664
	16	50.7897	211.048	1875.07	2525.76	3.63658	18.8675	85.8974	197.486
	20	62.5082	205.769	2198.26	2586.33	4.08629	11.6824	72.9312	207.577
	24	79.8828	199.62	2394.8	2625.17	5.74008	8.02591	68.6931	211.795
	28	114.226	202.985	2512.57	2648.9	8.49313	9.85383	55.8167	214.689
	32	171.542	227.205	2563.62	2661.57	16.3606	13.5685	53.8658	215.689
	36	273.209	285.884	2579.25	2666.76	27.4167	17.5057	57.9196	212.24

## Sheet: Fig 4
	Fig 4b
	ACTA2			TGFB1			COL1A1
	-	Auranofin		-	Auranofin		-	Auranofin
	0.628983	0.702754		1.61443	1.7303		1.55669	1.6569
	1.14957	1.23208		0.562928	0.429587		0.659061	1.35518
	1.01473	1.32051		0.91448	0.406414		1.0059	0.99205
	1.20672	1.25797		0.908163	1.86739		0.778347
p-value		compared to '-' 0.5315			compared to '-' 0.8202			compared to '-' 0.2933
	Fig 4e
	-	10 % FBS	10 % FBS + Auranofin
	0.000814	0.272504	0.089364
	0.000513	0.489926	0.065356
	0.000577	0.290735	0.070359
	0.000743	0.231455	0.047184
p-value		compared to '-' 0.0002	compared to '10 % FBS' 0.0012
	Fig 4f
	-	10 % FBS	10 % FBS + Auranofin
	9	1010	638
	23	885	658
	7	836	640
p-value		compared to '-' <0.0001	compared to '10 % FBS' 0.002
	Fig 4g
	-	Auranofin
	54.378	40.6464
	58.5795	42.9875
	60.4946	44.7501
p-value		compared to '-' 0.0023

## Sheet: Fig 5
	Fig 5b
	-	LPS	ATP	Auranofin 0.3 µM	LPS+ATP	LPS+ATP+ Auranofin 0.3 µM
	1.22561	1.34634	1.31707	0.296341	1.09756	0.204878
	0.932927	1.06098	0.918293	0.310976	0.958537	0.252439
	0.841463	1.10854	0.947561	0.142683	1.0939	0.152439
p-value				compared to '-' 0.0005		compared to '-' 0.0003
	Fig 5c
	-	LPS	LPS+ATP	LPS+ATP+BSO 100 μM	LPS+ATP+BSO 300 μM
	10.0111	7.5083	1103.07	394.73	510.456
	4.67909	4.24382	1141.7	677.706	656.705
	2.7204	3.48211	817.099	712.582	726.673
p-value			compared to 'LPS' '<0.0001	compared to 'LPS+ATP' 0.0109	compared to 'LPS+ATP' 0.0189
	Fig 5d
	-	LPS	LPS+ATP	LPS+ATP+DEM 100 μM	LPS+ATP+DEM 300 μM
	2.18912	3.00468	1154.91	653.668	671.052
	0.21462	2.06035	1049.32	516.505	505.173
	0.257544	3.34807	981.457	481.693	456.282
p-value			compared to 'LPS' '<0.0001	compared to 'LPS+ATP' <0.0001	compared to 'LPS+ATP' <0.0001
	Fig 5e
	-	DCFDA	DCFDA+tBHP	DCFDA+ Auranofin 0.1 μM	DCFDA+ Auranofin 0.3 μM	DCFDA+ Auranofin 1 μM
	0.011779	0.959055	2.09959	1.68454	2.4107	2.81837
	0.013788	1.10777	1.9208	1.52152	1.87275	3.09801
	0.015417	0.933173	1.79604	1.4162	1.69576	2.64784
p-value			compared to 'DCFDA' 0.001		compared to 'DCFDA' 0.0006	compared to 'DCFDA' <0.0001
	Fig 5f
	-	LPS	LPS+ATP	LPS+ATP+ tBHP 50 µM	LPS+ATP+ tBHP 100 µM
	0.3447	0.4022	1351.67	625.02	288.352
	0	0.5745	991.219	344.367	177.469
	4.3089	1.5512	1058.84	325.293	280.998
p-value			compared to 'LPS' '<0.0001	compared to 'LPS+ATP' 0.0002	compared to 'LPS+ATP' <0.0001
	Fig 5j
	Time (x axis)	Mean value Control	Mean value NAC	Mean value Auranofin 0.3 µM	Mean value NAC+Auranofin 0.3 µM	Mean Std Err Control	Mean Std Err NAC	Mean Std Err Auranofin 0.3 µM	Mean Std Err NAC+Auranofin 0.3 µM
	0	0.696147	0.487303	0.835376	0.580122	0.334263	0.303443	0.437829	0.353827
	4	1.34588	1.22986	3.10946	1.57793	0.280865	0.276031	0.824835	0.507864
	8	1.13704	1.60114	10.5814	3.8056	0.161603	0.273089	0.335068	0.943586
	12	2.32049	4.64098	29.6094	7.30954	0.410208	0.591611	2.63286	1.55273
	16	7.35595	16.7771	213.926	25.4093	0.753355	2.21105	35.5618	3.76588
	20	17.7053	57.7802	733.576	68.6169	0.926453	7.6849	128.892	11.5426
	24	25.3629	101.289	1090.42	105.095	1.84716	9.39984	121.427	13.521
	28	32.3012	130.156	1167.14	123.032	2.76727	11.5694	86.3669	15.7716
	32	40.8638	158.768	1173.45	157.654	4.35817	15.4473	67.6867	18.3968

## Sheet: Fig 6
	Fig 6a
	Hepatocyte							BMDM							AHSC
	-	Auranofin 0.1 µM	Auranofin 0.3 µM	Auranofin 1 µM	Auranofin 3 µM	Auranofin 10 µM		-	Auranofin 0.01 µM	Auranofin 0.03 µM	Auranofin 0.1 µM	Auranofin 0.3 µM	Auranofin 1 µM		-	Auranofin 0.01 µM	Auranofin 0.03 µM	Auranofin 0.1 µM	Auranofin 0.3 µM	Auranofin 1 µM
	112.668	107.193	133.447	110.926	68.8701	40.3764		104.732	99.6475	97.3653	61.0765	28.29	12.6537		105.18	103.07	81.4843	50.5557	35.0725	34.8465
	125.982	119.512	109.06	117.77	64.4529	45.3535		103.466	96.8004	84.4631	53.1905	25.2621	13.3767		105.218	109.022	96.8167	68.8642	38.7267	36.7677
	99.7278	101.097	129.279	115.157	88.3428	39.8787		96.8908	94.812	92.1909	57.4385	23.3415	13.5575		100.433	113.995	96.8167	66.9053	36.1273	34.7711
	95.3107	117.707	97.6748	99.2923	67.9991	43.7981		97.998	96.7327	85.7963	55.0208	22.867	13.083		89.1693	110.944	88.5666	64.4189	36.0897	34.0177
	104.643	104.456	117.334	85.9165	62.4621	35.6482		96.9134	91.8971	91.4226	57.1448	24.765	12.9474
	81.6238	107.504	103.212	92.6355	62.6487	37.2035
	90.6447	92.8221	84.2367	87.1607	57.5472	38.0123
	Fig 6b
	BMDM	Hepatocyte	QHSC	AHSC
	1.00999	9.64621	0	2.86733
	0.74037	8.40085	0.787444	1.92154
	1.24964	12.0043	0.350929	2.10984
	Fig 6c
	-	LPS	ATP	Auranofin 0.3 μM	LPS+ATP	LPS+ATP+ Auranofin 0.3 μM
	0.667372	0.899438	0.897838	0.857827	0.779404	0.770602
	0.937049	1.24754	1.04348	1.25314	0.910641	0.865029
	1.39558	1.08749	1.30195	0.893837	0.996266	1.00427
p-value				compared to '-' >0.9999		compared to '-' 0.9811
	Fig 6e
	-	LPS	LPS+ATP	LPS+ATP+ Auranofin 0.1 μM	LPS+ATP+ Auranofin 0.3 μM	LPS+ATP+ Auranofin 1 μM
	3.84966	10.9567	7.92142	6.73691	4.55297	1.55467
	3.4795	5.44135	8.40263	6.6999	3.25741	2.25798
	5.62643	2.29499	12.6595	11.1048	5.81151	0
p-value						compared to 'LPS+ATP' 0.0131

## Sheet: Fig 7
	Fig 7b
	-	LPS	LPS+ATP	LPS+ATP+D9 0.1 µM	LPS+ATP+D9 0.5 µM	LPS+ATP+D9 1 µM	Auranofin 0.1 µM
	0	33.6689	1504.6	1624.25	1378.46	1553.38	23.5584
	49.669	29.5462	1433.82	1269.01	1148.87	1151.81	33.3744
	18.7486	56.7365	1305.53	1137.87	880.201	959.71	37.2026
p-value				compared to 'LPS+ATP' 0.9987	compared to 'LPS+ATP' 0.5162	compared to 'LPS+ATP' 0.8372	compared to 'LPS+ATP' <0.0001
	Fig 7f
	-	Auranofin 0.3 µM
	0.3773	0.2574
	0.3918	0.2095
	0.2918	0.2395
	0.3391	0.2318
p-value		compared to '-' 0.0033
	Fig 7g
	-	Auranofin 0.1 µM	Auranofin 0.3 µM
	4.19916	3.53231	3.19215
	4.04481	3.75662	2.95201
	4.22812	3.82987	2.88116
p-value		compared to '-' 0.0188	compared to '-' 0.0001

## Sheet: Fig 8a
NAFLD 0/1	XCT						NAFLD 0/1	XCT						H-score
	neg	weak	intermediate	strong	H-score			neg	weak	intermediate	strong	H-score		Normal	NASH
1	100	0	0	0	0		0	90	10	0	0	10		10	0	P-value	Two-tailed upaired t-test
1	100	0	0	0	0		0	loss				#VALUE!		0	0	0.001
1	90	10	0	0	10		0	100	0	0	0	0		0	10
1	90	10	0	0	10		0	100	0	0	0	0		0	10
1	90	10	0	0	10		0	100	0	0	0	0		0	10
1	90	10	0	0	10		0	100	0	0	0	0		0	10
1	80	20	0	0	20		0	loss				#VALUE!		0	20
1	80	20	0	0	20		0	100	0	0	0	0		0	20
1	70	20	10	0	40		0	100	0	0	0	0		10	40
1	90	10	0	0	10		0	loss				#VALUE!		0	10
1	70	20	10	0	40		0	loss				#VALUE!		0	40
1	100	0	0	0	0		0	100	0	0	0	0		0	0
1	100	0	0	0	0		0	90	10	0	0	10		0	0
1	100	0	0	0	0		0	100	0	0	0	0		10	0
1	90	10	0	0	10		0	100	0	0	0	0			10
1	90	10	0	0	10		0	100	0	0	0	0			10
1	50	20	20	10	90		0	100	0	0	0	0			90
1	60	40	0	0	40		0	loss				#VALUE!			40
1	70	30	0	0	30		0	90	10	0	0	10			30
1	90	10	0	0	10		0	loss				#VALUE!			10
1	80	10	10	0	30										30
1	70	20	10	0	40										40
1	60	10	20	10	80										80
1	70	20	10	0	40										40
1	100	0	0	0	0										0
1	80	10	10	0	30										30
1	60	20	10	10	70										70
1	60	10	10	20	90										90
1	80	10	10	0	30										30
1	70	20	10	0	40										40
1	80	20	0	0	20										20
1	80	10	10	0	30										30
1	90	10	0	0	10										10
1	90	10	0	0	10										10
1	100	0	0	0	0										0
1	80	10	10	0	30										30
1	100	0	0	0	0										0
1	70	30	0	0	30										30
1	80	20	0	0	20										20
1	100	0	0	0	0										0
1	50	10	30	10	100										100
1	80	0	20	0	40										40
1	50	10	30	10	100										100
1	90	10	0	0	10										10
1	40	0	20	40	160										160
1	60	10	20	10	80										80
1	90	10	0	0	10										10
1	90	10	0	0	10										10
1	90	10	0	0	10										10
1	60	20	20	0	60										60
1	80	10	10	0	30										30
1	60	20	20	0	60										60
1	90	10	0	0	10										10
1	loss				#VALUE!										150
1	20	20	50	10	150										140
1	20	30	40	10	140										10
1	90	10	0	0	10										130
1	30	20	40	10	130										50
1	60	30	10	0	50										50
1	60	30	10	0	50										140
1	20	30	40	10	140										40
1	70	20	10	0	40										20
1	80	20	0	0	20										80
1	60	10	20	10	80										60
1	60	20	20	0	60										50
1	70	10	20	0	50

## Sheet: Fig 8
	Fig 8d
	Cq of 18s		Cq of Slc7a11		Slc7a11/18s mRNA 2∆Cq(18s-SLC7A11)
	ND	TAA	ND	TAA	ND	TAA
	15.27	14.73	37.74	30.03	1.7213e-07	2.4788e-05
	14.39	14.37	36.88	29.98	1.6976e-07	1.9995e-05
	14.72	14.23	36.67	29.12	2.46826e-07	3.29354e-05
	14.29	14.1	36.35	29.56	2.28706e-07	2.21859e-05
	14.1	14.41	34.79	30.28	5.91139e-07	1.66976e-05
	15.1	15.03	35.83	29.11	5.74974e-07	5.77428e-05
	15.19	15.63	35.88	29.11	5.91139e-07	8.75217e-05
	15	15.59	35.16	29.36	8.53562e-07	7.15842e-05
	Fig 8f
	-	LPS	LPS+ATP	LPS+ATP+Erastin 3µM	LPS+ATP+Erastin 5µM
	0	8.94173	1112	881.089	539.462
	2.82716	26.5622	1236.72	966.956	740.322
	10.9142	11.7689	1108.18	907.454	772.276
p-value			compared to 'LPS' '<0.0001	compared to 'LPS+ATP' 0.0125	compared to 'LPS+ATP' <0.0001
	Fig 8g
	-	LPS	LPS+ATP	LPS+ATP +Sulfasalazine 300µM	LPS+ATP +Sulfasalazine 500µM
	7.63617	3.40466	1619.74	485.942	567.703
	8.94939	0.924122	1322.47	547.858	508.413
	0	1.70233	1292.36	657.878	491.195
p-value			compared to 'LPS' '<0.0001	compared to 'LPS+ATP' <0.0001	compared to 'LPS+ATP' <0.0001
	Fig 8h
	-	LPS	LPS+ATP	LPS+ATP+Erastin 3µM	LPS+ATP+Erastin 5µM
	0.271449	39.8427	81.5855	70.5466	46.0257
	0	47.2321	77.9662	67.2892	61.6189
	0.030161	31.8199	87.6479	59.1156	42.527
	0.723864	40.9888	108.127	63.7302	53.1738
p-value			compared to 'LPS' '<0.0001	compared to 'LPS+ATP' 0.0059	compared to 'LPS+ATP' <0.0001
	Fig 8i
	-	LPS	LPS+ATP	LPS+ATP +Sulfasalazine 300µM	LPS+ATP +Sulfasalazine 500µM
	0	50.761	107.735	101.914	52.1484
	0.30161	51.2737	103.06	99.9837	54.5914
	0.723864	42.708	104.357	92.5943	56.0391
	0.693703	42.4064	103.694	85.054	51.9071
p-value			compared to 'LPS' '<0.0001	compared to 'LPS+ATP' 0.0369	compared to 'LPS+ATP' <0.0001
	Fig 8j
	-	LPS	LPS+ATP	Cystine free Media	Cystine free Media +LPS	Cystine free Media +LPS+ATP
	0	13.035	340.807	2.86964	23.5165	137.086
	1.67801	12.3541	301.604	4.88812	24.5135	146.814
	2.45622	18.3122	306.225	4.06127	38.3024	214.202
p-value						compared to 'LPS+ATP' <0.0001
